# Supplementary material for: Pulmonary Embolism (PE) to Chronic Thromboembolic Pulmonary Disease (CTEPD): Findings from a Survey of UK Physicians
Source: Adv Respir Med. 2024 Jan 9;92(1):45–57. doi: 10.3390/arm92010007 (PMC10801485; doi:10.3390/arm92010007)
Supplement: Supplementary file 1 [file arm-92-00007-s001.zip]

Archive with 1 entries (1 files):
- arm-2686485-supplementary.pdf
